# Supplementary material for: Model Systems for Evidencing the Mediator Role of Riboflavin in the UVA Cross-Linking Treatment of Keratoconus
Source: Molecules. 2021 Dec 29;27(1):190. doi: 10.3390/molecules27010190 (PMC8746477; doi:10.3390/molecules27010190)
Supplement: Supplementary file 1 [file molecules-27-00190-s001.zip]

Archive with 1 entries (1 files):
- molecules-1482540-supplementary.pdf
